# Supplementary material for: Tpr Misregulation in Hippocampal Neural Stem Cells in Mouse Models of Alzheimer’s Disease
Source: Cells. 2023 Dec 1;12(23):2757. doi: 10.3390/cells12232757 (PMC10706632; doi:10.3390/cells12232757)
Supplement: Supplementary file 1 [file cells-12-02757-s001.zip]

Archive with 1 entries (1 files):
- cells-2633159-supplementary.pdf
